# Supplementary material for: A Combination of Chemotherapy and Oncolytic Virotherapy Sensitizes Colorectal Adenocarcinoma to Immune Checkpoint Inhibitors in a cDC1-Dependent Manner
Source: Int J Mol Sci. 2022 Feb 3;23(3):1754. doi: 10.3390/ijms23031754 (PMC8915181; doi:10.3390/ijms23031754)
Supplement: Supplementary file 1 [file ijms-23-01754-s001.zip]

Archive with 1 entries (1 files):
- ijms-1535608-SI.pdf
